# Supplementary material for: Supercritical CO2 Processing of White Grape Must as a Strategy to Reduce the Addition of SO2
Source: Foods. 2023 Aug 17;12(16):3085. doi: 10.3390/foods12163085 (PMC10453421; doi:10.3390/foods12163085)
Supplement: Supplementary file 1 [file foods-12-03085-s001.zip]

Archive with 1 entries (1 files):
- foods-2531530-supplementary.pdf
